# Supplementary material for: Potential of conventional & bispecific broadly neutralizing antibodies for prevention of HIV-1 subtype A, C & D infections
Source: PLoS Pathog. 2018 Mar 5;14(3):e1006860. doi: 10.1371/journal.ppat.1006860 (PMC5854441; doi:10.1371/journal.ppat.1006860)
Supplement: S1 Table — Virus information for subtype A and D pseudovirus panels. (XLSX) [file ppat.1006860.s006.xlsx]

## Sheet: Sheet1
Virus ID	Clade	T/F virus (Y/N)	Country of origin	Year	Infection Stage	Mode of transmission	Specimen Source	Nucleic Acid Amplification Method	Accession number
92RW020.2	A	N	Rwanda	1992	Fiebig VI	Male-to-Female	PBMC	Not documented	EU855131
3718.v3.c11	A	Not documented	Tanzania	2004	Fiebig I/II	Male-to-Female	Plasma	SGA	HM215306
0439.v5.c1	A	N	Tanzania	2005	Fiebig V/VI	Male-to-Female	Plasma	SGA	HM215258
783.v0.c51	A	Not documented	Tanzania	2002	Fiebig I or II	Heterosexual	Plasma	SGA	HM215347
6592.v7.c25	A	N	Tanzania	2006	Acute/early	Heterosexual	Plasma	Limiting Dilution PCR	HM215334
398-F1_F6_20	A	Not documented	Tanzania	2001	Unknown	Male-to-Female	Plasma	SGA	HM215312
CT533_T23b_36	A	Not documented	South Africa	2008	Acute/early	Female-to-Male	Plasma	SGA	JN681235
191845_B11	A	N	Uganda	2007	Fiebig IV	Male-to-Female	Plasma	Not documented	HM215271
CH0219.e4	A	N	Tanzania	2008	Chronic	Unknown	Plasma	Not documented	HM204621
BG505/T332N	A	Not documented	Kenya	Unknown	Unknown	Unknown	PBMC	PCR of genomic DNA	DQ208458
21020_13	A	Y	Kenya	2007	Fiebig VI	Homosexual	Plasma	Not documented	HM215275
R18553_E1	A	Y	Rwanda	2007	Fiebig V	Male-to-Female	Plasma	Not documented	HM215434
851891.4.15	A	Not documented	Kenya	2005	Fiebig I/II	Sexual	Plasma	SGA	KT022376
R880F.Env	A	N	Rwanda	2007	Fiebig III	Male-to-Female	PBMC	SGA	JX236678
MS208.A1	A	N	Kenya	<2005	Fiebig VI	Unknown	Breast milk	Not documented	DQ187010
Q23.17	A	N	Kenya	1994	Fiebig VI	Male-to-Female	PBMC	PCR of genomic DNA	AF004885
Q461.e2	A	N	Kenya	1995	Acute/early	Male-to-Female	PBMC	PCR of genomic DNA	AF407156
Q769.d22	A	N	Kenya	1996	Acute/early	Male-to-Female	PBMC	PCR of genomic DNA	AF407158
Q259.d2.17	A	N	Kenya	1994	Acute/early	Male-to-Female	PBMC	PCR of genomic DNA	AF407152
Q842.d12	A	N	Kenya	1994	Acute/early	Male-to-Female	PBMC	PCR of genomic DNA	AF407160
0330.v4.c3	A	N	Tanzania	2005	Fiebig V/VI	Male-to-Female	Plasma	SGA	HM215257
0260.v5.c36	A	N	Tanzania	2005	Fiebig V/VI	Female-to-Male	Plasma	SGA	HM215256
191955_A11	A	Y	Uganda	2007	Fiebig IV	Heterosexual	Plasma	Not documented	HM215272
191084 B7-19	A	Y	Uganda	2007	Fiebig IV	Male-to-Female	Plasma	Not documented	HM215266
9004SS_A3_4	A	Y	Uganda	2007	Fiebig IV	Male-to-Female	Plasma	SGA	HM215350
6405.v4.c34	D	N	Tanzania	2004	Early	Heterosexual	Plasma	Limiting Dilution PCR	HM215327
57128.vrc15	D	N	Uganda	1998	Unknown	Unknown	PBMC	Limiting Dilution PCR	AY736829
93UG065.ec3	D	N	Uganda	1993	Unknown	Male-to-Female	PBMC	Limiting Dilution PCR	HM215353
A08483M1.vrc9	D	N	Uganda	1999	Unknown	Unknown	PBMC	Limiting Dilution PCR	HM215358
E08364M4.ec3	D	N	Uganda	1999	Unknown	Unknown	PBMC	Limiting Dilution PCR	AY736832
NKU3006.ec1	D	N	Kenya	2001	Unknown	Unknown	PBMC	Limiting Dilution PCR	JQ715411
A03349M1.vrc4a	D	N	Uganda	1999	Unknown	Unknown	PBMC	Limiting Dilution PCR	HM215356
P940_2_c3	D	N	Democratic Republic of Congo	2007	Chronic	Heterosexual	Plasma	SGA	HM068555
P1741_a2	D	N	Democratic Republic of Congo	2007	AIDS	Heterosexual	Plasma	SGA	HM068556
191727_F6	D	Not documented	Uganda	2007	Fiebig IV	Male-to-Female	Plasma	Not documented	HM215269
190049	D	Y	Uganda	2005	Fiebig I	Male-to-Female	Plasma	SGA	JX236668
191647	D	Y	Uganda	2007	Fiebig I	Female-to-Male	Plasma	SGA	JX236670
191859	D	Y	Uganda	2008	Fiebig I	Male-to-Female	Plasma	SGA	JX236672
191882	D	Y	Uganda	2007	Fiebig I	Female-to-Male	Plasma	SGA	JX236673
9009SA_A4_2	D	Not documented	Uganda	2007	Fiebig V	Heterosexual	Plasma	SGA	HM215351
3016.v5.c45	D	Not documented	Tanzania	2005	Fiebig I or II	Heterosexual	Plasma	Limiting Dilution PCR	HM215283
A07412M1.vrc12	D	N	Uganda	1999	Unknown	Unknown	PBMC	Limiting Dilution PCR	HM215357
231965.c01	D	Not documented	Uganda	2001	Fiebig I/II	Heterosexual	Plasma	SGA	JQ361079
231966.c02	D	Not documented	Uganda	2001	Fiebig I/II	Heterosexual	Plasma	SGA	JX512899
191821_E6_1	D	Not documented	Uganda	2006	Fiebig IV	Heterosexual	Plasma	Not documented	HM215270
