# Supplementary material for: Potential of conventional & bispecific broadly neutralizing antibodies for prevention of HIV-1 subtype A, C & D infections
Source: PLoS Pathog. 2018 Mar 5;14(3):e1006860. doi: 10.1371/journal.ppat.1006860 (PMC5854441; doi:10.1371/journal.ppat.1006860)
Supplement: S2 Table — (XLSX) [file ppat.1006860.s007.xlsx]

## Sheet: Sheet1
Ab/Combination Class	Abs / Combination	Subtype A (n=25 Envs)					Subtype C (n=100 Envs)					Subtype D (n=20 Envs)
		Median IC80 (ug/ml)	% IC80 Breadth	% completely neutralized viruses	% viruses neutralized with both Abs active	% Average Relative Probability of Infection	Median IC80 (ug/ml)	% IC80 Breadth	% completely neutralized viruses	% viruses neutralized with both Abs active	% Average Relative Probability of Infection	Median IC80 (ug/ml)	% IC80 Breadth	% completely neutralized viruses	% viruses neutralized with both Abs active	% Average Relative Probability of Infection
Single Abs:
CD4bs	N6	0.192	96	92	-	11.05	0.2215	95	87	-	19.53	0.6005	95	75	-	39.46
	VRC07-523	0.239	96	92	-	11.47	0.3115	93	79	-	34.41	0.64	90	70	-	40.03
	VRC01	0.995	88	80	-	39.81	3.13	64	43	-	77.71	6.878	60	30	-	84.82
	3BNC117	0.18	84	84	-	19.74	1.5715	63	51	-	61.95	0.795	85	70	-	48.26
V2glycan	CAP256-VRC26.25	1.2962	56	32	-	79.61	0.2145	59	47	-	60.83	1.209	55	40	-	62.59
	PGDM1400	0.062	68	64	-	39.9	1.297	61	49	-	60.55	9.1415	50	40	-	68.6
V3glycan	PGT121	0.142	68	60	-	43.02	1.9785	58	47	-	60.81	46.1465	30	20	-	85.13
	10-1074	0.128	56	56	-	44.21	1.5295	59	51	-	52.99	3.6605	55	40	-	70.16
Bispecifics	10E8-iMAb (target concentration = 5ug/ml)	0.015	96	96	-	4.35	0.009	96	96	-	4.89	0.0045	100	100	-	3.31
	3BNC117-PGT135	0.1	84	84	-	16.43	0.3865	84	71	-	50.08	0.2425	95	85	-	33.71
2 natural bnAb combinations:
CD4bs + V2glycan	N6 + CAP256-VRC26.25	0.0637	96	96	48	4.08	0.0414	99	93	52	10.29	0.2	95	75	50	26.88
	N6 + PGDM1400	0.0271	96	92	68	8.44	0.1081	98	90	56	15.85	0.2706	100	85	35	25.17
	VRC07-523 + CAP256-VRC26.25	0.0548	96	96	48	6.75	0.0591	98	89	47	15.61	0.167	95	80	40	26.76
	VRC07-523 + PGDM1400	0.0352	96	96	64	8.63	0.158	97	84	52	23.18	0.267	100	85	30	28.19
	3BNC117 + CAP256-VRC26.25	0.069	88	88	48	14.76	0.0905	88	79	27	30.5	0.1142	95	90	45	18.03
	3BNC117 + PGDM1400	0.035	92	92	60	11.43	0.325	86	69	34	36.27	0.2962	95	80	40	24.69
	VRC01 + CAP256-VRC26.25	0.1384	92	84	48	27.15	0.2166	87	70	29	40.35	1.5486	65	50	30	55.21
	VRC01 + PGDM1400	0.0501	92	88	60	25.79	0.8402	83	63	34	45.52	1.665	80	50	20	54.24
CD4bs + V3 glycan	N6 + PGT121	0.0705	96	92	64	11.39	0.1729	96	92	53	9.18	0.532	90	80	25	31.74
	N6 + 10-1074	0.064	92	92	56	11.52	0.1499	98	92	53	9.96	0.43	95	90	45	20.24
	VRC07-523 + PGT121	0.043	92	92	64	15.72	0.1712	96	91	48	18.33	0.3986	95	75	15	29.26
	VRC07-523 + 10-1074	0.0604	92	92	56	16.49	0.175	95	90	50	15.41	0.278	100	90	35	20.67
	3BNC117 + PGT121	0.0877	92	84	56	17.08	0.3736	86	72	28	32.86	0.7204	85	75	25	38.26
	3BNC117 + 10-1074	0.08	88	84	52	17.35	0.3377	83	71	30	31.83	0.6603	90	80	50	28.8
	VRC01 + PGT121	0.1296	92	84	56	26.99	0.8636	84	67	31	44.09	5.9848	75	35	5	76.98
	VRC01 + 10-1074	0.1599	88	80	52	27.53	0.75	85	66	31	41.5	2.077	90	55	5	60.19
V2glycan + V3glycan	CAP256-VRC26.25 + PGT121	0.028	84	76	32	32.43	0.025	84	76	29	31.25	0.455	65	55	20	51.07
	CAP256-VRC26.25 + 10-1074	0.062	80	64	28	38.52	0.0407	85	79	29	29.02	0.205	85	75	25	36.58
	PGDM1400 + PGT121	0.028	88	80	48	28.82	0.0907	87	75	28	30.04	3.2518	65	35	15	64.72
	PGDM1400 + 10-1074	0.036	84	80	40	25.39	0.116	87	75	29	27.35	1.1995	75	60	25	44.98
2 Ab combinations with bispecifics:
10E8-iMAb + CD4bs	10E8-iMAb + N6	0.0192	100	100	88	1.24008e-07	0.015	100	100	90	0.54	0.0082	100	100	85	2.61637e-08
	10E8-iMAb + VRC07-523	0.0155	100	100	88	3.08904e-07	0.0137	99	99	85	1.01	0.007	100	100	80	5.65746e-07
	10E8-iMAb + 3BNC117	0.0168	100	100	80	0.000183	0.016	98	98	55	2.03	0.0076	100	100	85	1.12867e-07
	10E8-iMAb + VRC01	0.0287	100	100	80	1.49118e-06	0.0172	99	98	55	2.77	0.0086	100	100	40	0.00408
10E8-iMAb + V2g	10E8-iMAb + CAP256-VRC26.25	0.0081	100	96	52	4	0.0055	98	98	55	2.38	0.0031	100	100	55	1.08
	10E8-iMAb + PGDM1400	0.0074	100	100	64	0.000274	0.0115	97	97	58	3	0.0066	100	100	45	0.48
10E8-iMAb + V3g	10E8-iMAb + PGT121	0.014	100	100	60	0.000239	0.0141	99	99	52	1.12	0.0079	100	100	25	1.46
	10E8-iMAb + 10-1074	0.0184	100	100	52	0.000427	0.014	99	99	53	1.23	0.008	100	100	55	1.9
3BNC117-PGT135 + V2g	3BNC117-PGT135 + CAP256-VRC26.25	0.0622	88	88	48	12.09	0.0762	98	91	42	15.11	0.1551	100	95	50	7.51
	3BNC117-PGT135 + PGDM1400	0.0327	92	92	60	8.05	0.1802	96	88	47	22.02	0.2518	100	95	40	17.56
Both bispecifics	10E8-iMAb + 3BNC117-PGT135	0.0168	100	100	80	1.19405e-05	0.0146	99	99	80	1	0.0073	100	100	95	7.22052e-08
		Best metric in group (e.g. in single Abs, in 2 natural bnAb combinations).
		2nd best metric in group (e.g. in single Abs, in 2 natural bnAb combinations).
		Best Ab/combination indicated by bold, big font
