# Supplementary material for: Potential of conventional & bispecific broadly neutralizing antibodies for prevention of HIV-1 subtype A, C & D infections
Source: PLoS Pathog. 2018 Mar 5;14(3):e1006860. doi: 10.1371/journal.ppat.1006860 (PMC5854441; doi:10.1371/journal.ppat.1006860)
Supplement: S3 Table — (XLSX) [file ppat.1006860.s008.xlsx]

## Sheet: moo.txt
Ab/Combination Class	Abs / Combination	Subtype A (n=25 Envs)					Subtype C (n=100 Envs)					Subtype D (n=20 Envs)
		Median IC80 (ug/ml)	% IC80 Breadth	% completely neutralized viruses	% viruses neutralized with both Abs active	% Average Relative Probability of Infection	Median IC80 (ug/ml)	% IC80 Breadth	% completely neutralized viruses	% viruses neutralized with both Abs active	% Average Relative Probability of Infection	Median IC80 (ug/ml)	% IC80 Breadth	% completely neutralized viruses	% viruses neutralized with both Abs active	% Average Relative Probability of Infection
Single Abs:
CD4bs	N6	0.192 (0.07 - 0.305)a	96 (88 - 100)	92 (80 - 100)	-	11.04 (1.53 - 23.05)	0.222 (0.156 - 0.259)	95 (90 - 99)	87 (80 - 94)	-	19.34 (12.8 - 26.63)	0.601 (0.2 - 1.672)	95 (85 - 100)	75 (55 - 90)	-	39.63 (20.74 - 59.64)
	VRC07-523	0.239 (0.109 - 0.361)	96 (88 - 100)	92 (80 - 100)	-	10.88 (2.06 - 24.23)	0.311 (0.234 - 0.457)	93 (88 - 98)	79 (70 - 87)	-	34.49 (25.82 - 42.59)	0.64 (0.127 - 3.267)	90 (75 - 100)	70 (50 - 90)	-	40.46 (21.23 - 59.95)
	3BNC117	0.18 (0.09 - 0.261)	84 (68 - 96)	84 (68 - 96)	-	19.4 (4.82 - 35.43)	1.565 (0.872 - 7.024)	63 (53 - 72)	51 (41 - 61)	-	61.91 (52.87 - 70.44)	0.795 (0.294 - 2.232)	85 (65 - 100)	70 (50 - 90)	-	48.54 (28.56 - 69.07)
	VRC01	0.995 (0.341 - 1.5)	88 (76 - 100)	80 (64 - 96)	-	39.33 (24.0 - 56.85)	3.13 (1.83 - 5.662)	64 (55 - 74)	43 (33 - 52)	-	77.95 (70.31 - 84.45)	6.878 (2.285 - 25.0)	60 (40 - 80)	30 (10 - 50)	-	85.37 (70.52 - 97.76)
V2glycan	CAP256-VRC26.25	1.296 (0.046 - 25.0)	56 (40 - 76)	32 (16 - 52)	-	79.56 (64.53 - 91.92)	0.215 (0.013 - 15.596)	59 (50 - 69)	47 (38 - 56)	-	60.82 (51.95 - 69.01)	1.209 (0.022 - 25.0)	55 (35 - 75)	40 (20 - 65)	-	62.15 (40.5 - 81.76)
	PGDM1400	0.062 (0.009 - 10.88)	68 (48 - 88)	64 (44 - 84)	-	39.88 (20.55 - 59.24)	1.297 (0.285 - 4.784)	61 (52 - 70)	49 (40 - 59)	-	60.57 (50.92 - 68.92)	9.142 (0.476 - 50.0)	50 (30 - 75)	40 (20 - 60)	-	68.29 (48.6 - 88.06)
V3glycan	PGT121	0.142 (0.014 - 8.98)	68 (51 - 84)	60 (40 - 76)	-	43.03 (24.02 - 63.0)	1.978 (0.454 - 10.48)	57 (49 - 68)	47 (36 - 56)	-	60.87 (51.03 - 70.2)	46.147 (8.553 - 50.0)	30 (10 - 50)	20 (5 - 40)	-	85.16 (70.12 - 99.9)
	10-1074	0.128 (0.022 - 50.0)	56 (36 - 76)	56 (36 - 76)	-	44.21 (24.21 - 64.21)	1.525 (0.276 - 7.726)	59 (50 - 69)	51 (42 - 61)	-	52.79 (43.42 - 62.43)	3.66 (0.805 - 50.0)	55 (35 - 75)	40 (20 - 60)	-	70.15 (50.13 - 88.76)
Bispecifics	10E8-iMAb	0.015 (0.007 - 0.026)	96 (88 - 100)	96 (88 - 100)	-	4.0 (0.00034 - 12.69)	0.009 (0.007 - 0.014)	96 (92 - 99)	96 (92 - 99)	-	4.6 (1.43 - 9.16)	0.005 (0.003 - 0.007)	100 (100 - 100)	100 (100 - 100)	-	3.3 (0.000859 - 9.88)
	3BNC117-PGT135	0.1 (0.071 - 0.186)	84 (68 - 96)	84 (68 - 96)	-	16.35 (4.39 - 32.19)	0.387 (0.262 - 0.492)	84 (77 - 91)	71 (62 - 80)	-	49.76 (41.17 - 58.43)	0.242 (0.166 - 0.338)	95 (85 - 100)	85 (65 - 100)	-	32.96 (17.0 - 51.89)
2 natural bnAb combinations:
CD4bs + V2glycan	N6 + CAP256-VRC26.25	0.064 (0.018 - 0.364)	96 (88 - 100)	96 (88 - 100)	48 (31 - 68)	4.06 (0.02 - 12.12)	0.041 (0.015 - 0.084)	99 (97 - 100)	93 (87 - 97)	52 (43 - 62)	10.0 (5.41 - 16.31)	0.2 (0.026 - 0.859)	95 (85 - 100)	75 (55 - 90)	50 (30 - 70)	26.25 (10.61 - 46.32)
	N6 + PGDM1400	0.027 (0.014 - 0.384)	96 (88 - 100)	92 (80 - 100)	68 (48 - 88)	8.33 (0.2 - 20.34)	0.108 (0.057 - 0.214)	98 (95 - 100)	90 (84 - 96)	56 (47 - 66)	15.57 (9.56 - 22.78)	0.271 (0.143 - 1.119)	100 (100 - 100)	85 (70 - 100)	35 (15 - 55)	24.65 (9.67 - 42.84)
	VRC07-523 + CAP256-VRC26.25	0.055 (0.018 - 0.496)	96 (88 - 100)	96 (88 - 100)	48 (28 - 68)	6.36 (0.17 - 16.15)	0.059 (0.016 - 0.105)	98 (95 - 100)	89 (83 - 94)	47 (38 - 56)	15.53 (9.86 - 22.14)	0.167 (0.02 - 1.339)	95 (85 - 100)	80 (60 - 95)	40 (20 - 60)	26.41 (11.55 - 45.05)
	VRC07-523 + PGDM1400	0.035 (0.015 - 0.23)	96 (88 - 100)	96 (88 - 100)	64 (44 - 84)	8.23 (0.3 - 18.96)	0.158 (0.063 - 0.266)	97 (93 - 100)	84 (77 - 91)	52 (43 - 61)	22.82 (15.92 - 31.21)	0.267 (0.163 - 1.579)	100 (100 - 100)	85 (70 - 100)	30 (10 - 50)	27.8 (11.11 - 45.41)
	3BNC117 + CAP256-VRC26.25	0.069 (0.012 - 0.322)	88 (76 - 100)	88 (76 - 100)	48 (28 - 68)	14.43 (3.05 - 28.6)	0.09 (0.021 - 0.152)	88 (81 - 94)	79 (70 - 86)	27 (19 - 36)	30.39 (22.0 - 38.75)	0.114 (0.02 - 0.588)	95 (85 - 100)	90 (75 - 100)	45 (25 - 65)	17.86 (4.57 - 33.67)
	3BNC117 + PGDM1400	0.033 (0.013 - 0.179)	92 (80 - 100)	92 (80 - 100)	60 (40 - 80)	10.66 (1.74 - 23.13)	0.325 (0.141 - 0.708)	86 (79 - 92)	69 (60 - 78)	34 (25 - 43)	35.96 (27.43 - 45.36)	0.296 (0.098 - 1.096)	95 (85 - 100)	80 (60 - 95)	40 (20 - 60)	24.51 (6.91 - 43.63)
	VRC01 + CAP256-VRC26.25	0.138 (0.049 - 1.322)	92 (80 - 100)	84 (68 - 96)	48 (28 - 68)	26.56 (11.42 - 42.4)	0.213 (0.023 - 0.465)	87 (80 - 93)	70 (62 - 79)	28 (21 - 38)	40.43 (31.24 - 48.83)	1.549 (0.037 - 13.756)	65 (45 - 85)	50 (30 - 70)	30 (10 - 50)	55.15 (34.82 - 74.78)
	VRC01 + PGDM1400	0.05 (0.016 - 0.532)	92 (80 - 100)	88 (76 - 100)	60 (40 - 80)	25.36 (10.03 - 43.2)	0.84 (0.192 - 1.572)	83 (75 - 90)	63 (54 - 73)	34 (25 - 43)	45.06 (36.35 - 54.1)	1.665 (0.36 - 6.228)	80 (60 - 95)	50 (30 - 70)	20 (5 - 35)	54.04 (34.24 - 73.99)
CD4bs + V3 glycan	N6 + PGT121	0.071 (0.021 - 0.122)	96 (88 - 100)	92 (80 - 100)	64 (44 - 80)	11.39 (0.00957 - 23.4)	0.172 (0.095 - 0.234)	96 (92 - 99)	92 (86 - 97)	53 (43 - 63)	8.93 (4.15 - 14.61)	0.532 (0.153 - 1.669)	90 (75 - 100)	80 (60 - 95)	25 (10 - 45)	31.26 (14.62 - 50.27)
	N6 + 10-1074	0.064 (0.031 - 0.122)	92 (80 - 100)	92 (80 - 100)	56 (36 - 76)	11.51 (0.01 - 23.53)	0.15 (0.118 - 0.222)	98 (95 - 100)	92 (87 - 97)	53 (43 - 63)	9.58 (4.56 - 15.57)	0.43 (0.146 - 0.996)	95 (85 - 100)	90 (75 - 100)	45 (25 - 65)	19.71 (6.57 - 37.37)
	VRC07-523 + PGT121	0.043 (0.022 - 0.173)	92 (80 - 100)	92 (80 - 100)	64 (44 - 80)	15.43 (4.69 - 30.64)	0.171 (0.122 - 0.272)	96 (92 - 99)	91 (85 - 96)	48 (39 - 57)	18.2 (11.74 - 25.56)	0.399 (0.207 - 1.716)	95 (85 - 100)	75 (55 - 90)	15 (0 - 30)	28.78 (13.44 - 47.14)
	VRC07-523 + 10-1074	0.06 (0.036 - 0.226)	92 (80 - 100)	92 (80 - 100)	56 (36 - 76)	16.23 (5.29 - 31.54)	0.175 (0.143 - 0.236)	95 (90 - 99)	90 (84 - 96)	50 (40 - 60)	15.21 (9.05 - 22.06)	0.278 (0.207 - 1.06)	100 (100 - 100)	90 (75 - 100)	35 (15 - 55)	20.12 (6.99 - 36.33)
	3BNC117 + PGT121	0.088 (0.02 - 0.172)	92 (80 - 100)	84 (68 - 96)	56 (36 - 76)	16.04 (4.13 - 31.95)	0.373 (0.235 - 0.766)	86 (79 - 92)	72 (63 - 81)	28 (20 - 37)	32.56 (24.02 - 41.4)	0.72 (0.207 - 1.787)	85 (65 - 100)	75 (55 - 90)	25 (10 - 45)	37.82 (20.32 - 57.05)
	3BNC117 + 10-1074	0.08 (0.023 - 0.18)	88 (76 - 100)	84 (68 - 96)	52 (32 - 72)	16.14 (4.18 - 32.06)	0.332 (0.224 - 0.738)	83 (76 - 90)	71 (63 - 80)	30 (21 - 39)	31.61 (23.15 - 40.59)	0.66 (0.217 - 1.22)	90 (75 - 100)	80 (60 - 95)	50 (30 - 70)	28.59 (11.74 - 47.31)
	VRC01 + PGT121	0.13 (0.025 - 0.375)	92 (80 - 100)	84 (68 - 96)	56 (36 - 76)	26.97 (11.59 - 43.16)	0.864 (0.38 - 1.514)	84 (77 - 91)	67 (57 - 76)	31 (22 - 40)	43.93 (34.95 - 53.17)	5.985 (1.451 - 8.076)	75 (55 - 90)	35 (15 - 55)	5 (0 - 15)	77.5 (59.46 - 92.35)
	VRC01 + 10-1074	0.16 (0.038 - 0.682)	88 (76 - 100)	80 (64 - 96)	52 (32 - 72)	27.52 (11.85 - 43.67)	0.75 (0.389 - 1.241)	85 (78 - 91)	66 (56 - 75)	31 (22 - 40)	41.24 (32.7 - 51.05)	2.077 (1.128 - 3.587)	90 (75 - 100)	55 (35 - 75)	5 (0 - 15)	60.24 (40.55 - 79.58)
V2glycan + V3glycan	CAP256-VRC26.25 + PGT121	0.028 (0.008 - 0.16)	84 (68 - 96)	76 (60 - 92)	32 (16 - 52)	32.07 (17.02 - 49.57)	0.025 (0.013 - 0.088)	84 (77 - 91)	76 (67 - 84)	28 (20 - 39)	31.11 (22.47 - 40.23)	0.455 (0.019 - 25.941)	65 (45 - 85)	55 (30 - 75)	20 (5 - 40)	50.6 (31.24 - 71.24)
	CAP256-VRC26.25 + 10-1074	0.062 (0.013 - 0.162)	80 (64 - 96)	64 (44 - 84)	28 (12 - 48)	38.57 (20.15 - 57.09)	0.04 (0.015 - 0.086)	85 (78 - 92)	79 (71 - 87)	28 (20 - 39)	28.82 (20.3 - 37.75)	0.205 (0.014 - 1.32)	85 (70 - 100)	75 (55 - 95)	25 (5 - 45)	36.38 (17.69 - 56.25)
	PGDM1400 + PGT121	0.028 (0.01 - 0.042)	88 (76 - 100)	80 (64 - 92)	48 (28 - 68)	28.69 (12.96 - 45.88)	0.089 (0.057 - 0.332)	87 (81 - 93)	75 (66 - 84)	28 (20 - 38)	29.69 (20.94 - 38.53)	3.252 (0.187 - 11.176)	65 (45 - 85)	35 (15 - 55)	15 (0 - 30)	64.71 (44.72 - 84.68)
	PGDM1400 + 10-1074	0.036 (0.013 - 0.047)	84 (68 - 96)	80 (64 - 92)	40 (20 - 60)	25.38 (10.99 - 41.34)	0.116 (0.061 - 0.33)	87 (81 - 93)	75 (67 - 84)	28 (21 - 38)	26.99 (18.59 - 35.46)	1.2 (0.175 - 2.651)	75 (55 - 90)	60 (40 - 80)	25 (10 - 45)	44.14 (24.21 - 64.86)
2 Ab combinations with bispecifics:
10E8-iMAb + CD4bs	10E8-iMAb + N6	0.019 (0.014 - 0.033)	100 (100 - 100)	100 (100 - 100)	88 (72 - 100)	1.24e-07 (6.18e-13 - 3.28e-07)	0.015 (0.012 - 0.017)	100 (100 - 100)	100 (100 - 100)	90 (84 - 96)	0.54 (1.34e-06 - 1.37)	0.008 (0.005 - 0.013)	100 (100 - 100)	100 (100 - 100)	85 (70 - 100)	2.38e-08 (9.26e-10 - 6.48e-08)
	10E8-iMAb + VRC07-523	0.015 (0.012 - 0.035)	100 (100 - 100)	100 (100 - 100)	88 (72 - 100)	3.05e-07 (6.79e-12 - 8.69e-07)	0.014 (0.012 - 0.018)	99 (97 - 100)	99 (97 - 100)	85 (78 - 92)	1.0 (3.06e-06 - 3.01)	0.007 (0.004 - 0.014)	100 (100 - 100)	100 (100 - 100)	80 (60 - 95)	5.57e-07 (7.78e-09 - 1.63e-06)
	10E8-iMAb + 3BNC117	0.017 (0.012 - 0.036)	100 (100 - 100)	100 (100 - 100)	80 (64 - 96)	0.000183 (5.69e-08 - 0.00055)	0.016 (0.013 - 0.02)	98 (95 - 100)	98 (95 - 100)	55 (45 - 65)	2.03 (0.000495 - 5.03)	0.008 (0.004 - 0.012)	100 (100 - 100)	100 (100 - 100)	85 (65 - 100)	1.12e-07 (1.49e-09 - 3.3e-07)
	10E8-iMAb + VRC01	0.029 (0.014 - 0.047)	100 (100 - 100)	100 (100 - 100)	80 (64 - 96)	1.33e-06 (1.44e-07 - 3.83e-06)	0.017 (0.014 - 0.026)	99 (97 - 100)	98 (95 - 100)	56 (45 - 65)	2.69 (0.15 - 6.09)	0.009 (0.005 - 0.014)	100 (100 - 100)	100 (100 - 100)	40 (20 - 60)	0.00407 (1.82e-06 - 0.01)
10E8-iMAb + V2g	10E8-iMAb + CAP256-VRC26.25	0.008 (0.004 - 0.026)	100 (100 - 100)	96 (88 - 100)	52 (36 - 72)	4.0 (3.2e-08 - 11.99)	0.005 (0.003 - 0.008)	98 (95 - 100)	98 (95 - 100)	55 (46 - 65)	2.13 (0.01 - 5.4)	0.003 (0.001 - 0.008)	100 (100 - 100)	100 (100 - 100)	55 (35 - 75)	0.93 (1.56e-06 - 3.25)
	10E8-iMAb + PGDM1400	0.007 (0.006 - 0.015)	100 (100 - 100)	100 (100 - 100)	64 (44 - 84)	0.000271 (6.7e-08 - 0.000819)	0.011 (0.008 - 0.014)	97 (93 - 100)	97 (93 - 100)	57 (49 - 67)	3.0 (6.54e-05 - 7.0)	0.007 (0.003 - 0.011)	100 (100 - 100)	100 (100 - 100)	45 (25 - 65)	0.48 (7.77e-09 - 1.45)
10E8-iMAb + V3g	10E8-iMAb + PGT121	0.014 (0.01 - 0.022)	100 (100 - 100)	100 (100 - 100)	60 (40 - 80)	0.000239 (1.27e-07 - 0.000632)	0.014 (0.01 - 0.018)	99 (97 - 100)	99 (97 - 100)	52 (42 - 62)	1.09 (0.03 - 3.2)	0.008 (0.004 - 0.011)	100 (100 - 100)	100 (100 - 100)	25 (10 - 45)	1.46 (4.42e-06 - 4.42)
	10E8-iMAb + 10-1074	0.018 (0.012 - 0.037)	100 (100 - 100)	100 (100 - 100)	52 (32 - 72)	0.000426 (4.95e-07 - 0.000962)	0.014 (0.012 - 0.017)	99 (97 - 100)	99 (97 - 100)	53 (43 - 64)	1.14 (0.02 - 3.46)	0.008 (0.003 - 0.011)	100 (100 - 100)	100 (100 - 100)	55 (35 - 75)	1.9 (5.1e-09 - 5.75)
3BNC117-PGT135 + V2g	3BNC117-PGT135 + CAP256-VRC26.25	0.062 (0.017 - 0.237)	88 (76 - 100)	88 (76 - 100)	48 (28 - 68)	12.02 (0.1 - 24.16)	0.076 (0.02 - 0.115)	98 (95 - 100)	91 (85 - 96)	42 (32 - 52)	14.89 (9.15 - 21.72)	0.155 (0.019 - 0.338)	100 (100 - 100)	95 (85 - 100)	50 (30 - 70)	7.06 (0.44 - 19.0)
	3BNC117-PGT135 + PGDM1400	0.033 (0.013 - 0.115)	92 (80 - 100)	92 (80 - 100)	60 (40 - 80)	8.03 (0.02 - 20.01)	0.18 (0.105 - 0.312)	96 (92 - 99)	88 (81 - 94)	47 (38 - 56)	21.57 (14.73 - 29.41)	0.252 (0.131 - 0.456)	100 (100 - 100)	95 (85 - 100)	40 (20 - 60)	16.98 (4.18 - 32.93)
Both bispecifics	10E8-iMAb + 3BNC117-PGT135	0.017 (0.011 - 0.037)	100 (100 - 100)	100 (100 - 100)	80 (64 - 96)	1.19e-05 (3.63e-08 - 3.3e-05)	0.014 (0.013 - 0.019)	99 (97 - 100)	99 (97 - 100)	80 (72 - 88)	1.0 (5.27e-06 - 3.0)	0.007 (0.004 - 0.013)	100 (100 - 100)	100 (100 - 100)	95 (85 - 100)	7.19e-08 (4.43e-12 - 2.19e-07)
		a: Values are reported as "Bootstrap median (95% bootstrap confidence interval)"
		Best metric in group (single Abs, 2 natural bnab combinations & 2 Ab combinations with bispecifics)
		Within 95% CI of the best metric in group
		Best Ab/combination indicated by bold, big font
