# Supplementary material for: Potential of conventional & bispecific broadly neutralizing antibodies for prevention of HIV-1 subtype A, C & D infections
Source: PLoS Pathog. 2018 Mar 5;14(3):e1006860. doi: 10.1371/journal.ppat.1006860 (PMC5854441; doi:10.1371/journal.ppat.1006860)
Supplement: S1 Data — IC50 and IC80 titers for individual Abs against subtype A and D panels. (XLS) [file ppat.1006860.s009.xls]

## Sheet: Sheet1
		Titers in TZMBl Assay (ug/ml)
		3BNC117			VRC01			VRC07-523			N6			10-1074			PGT121			PGDM1400			CAP256-VRC26.25			3BNC117/PGT135			10E8.v2/iMab
Virus ID	Clade*	IC50	IC80		IC50	IC80		IC50	IC80		IC50	IC80		IC50	IC80		IC50	IC80		IC50	IC80		IC50	IC80		IC50	IC80		IC50	IC80
92RW020.2	A	0.066	0.228		0.485	1.702		0.074	0.268		0.06	0.22		0.005	0.019		0.001	0.005		16.088	>50		>25	>25		0.008	0.032		0.003	0.015
3718.v3.c11	A	>50	>50		0.895	>25		0.045	0.156		0.016	0.046		>50	>50		0.201	1.558		0.001	0.01		0.033	>25		>25	>25		0.006	0.019
0439.v5.c1	A	0.05	0.194		0.147	0.661		0.105	0.474		0.096	0.237		>50	>50		>50	>50		11.55	>50		>25	>25		0.083	0.28		0.002	0.007
783.v0.c51	A	0.026	0.097		0.285	1.006		0.095	0.334		0.106	0.305		0.002	0.008		0.001	0.006		0.001	0.009		<0.0004	0.015		0.04	0.133		0.002	0.006
6592.v7.c25	A	0.013	0.038		0.118	0.407		0.066	0.239		0.05	0.182		0.007	0.017		0.003	0.008		0.089	0.292		>25	>25		0.03	0.1		0.01	0.029
398-F1_F6_20	A	0.06	0.161		0.254	0.869		0.071	0.248		0.051	0.192		0.003	0.012		0.005	0.014		>50	>50		>25	>25		0.064	0.186		0.011	0.034
CT533_T23b_36	A	0.049	0.224		0.295	1.052		0.11	0.504		0.105	0.369		0.004	0.015		0.025	0.252		>50	>50		>25	>25		0.052	0.16		0.001	0.003
191845_B11	A	>50	>50		18.889	>25		0.292	0.724		0.101	0.273		0.012	0.031		0.002	0.011		>50	>50		>25	>25		>25	>25		0.005	0.018
CH0219.e4	A	>50	>50		>25	>25		>25	>25		>50	>50		>50	>50		>50	>50		14.35	43.998		>25	>25		>25	>25		0.019	0.054
BG505/T332N	A	0.005	0.016		0.059	0.134		0.046	0.099		0.024	0.069		0.007	0.022		0.003	0.014		0.003	0.008		<0.0004	0.008		0.012	0.043		0.003	0.008
21020_13	A (T/F)	0.401	1.432		0.724	3.14		0.188	0.594		0.086	0.46		>50	>50		>50	>50		2.262	10.88		0.257	5.743		0.066	0.226		0.002	0.006
R18553_E1	A (T/F)	0.08	0.333		0.291	0.995		0.13	0.436		0.123	0.58		0.004	0.011		0.004	0.011		<0.001	0.001		<0.0004	0.002		0.018	0.081		<0.0001	0.001
851891.4.15	A	0.019	0.067		0.037	0.115		0.019	0.059		0.012	0.045		0.032	0.09		0.013	0.038		0.009	0.062		0.888	>25		0.009	0.048		1.263	>10
R880F.Env	A	0.076	0.261		0.121	0.341		0.049	0.113		0.018	0.065		>50	>50		0.527	7.928		0.004	0.019		<0.0004	0.046		0.019	0.076		0.002	0.006
MS208.A1	A	0.01	0.09		0.274	1.41		0.029	0.235		0.057	0.161		>50	>50		>50	>50		<0.001	0.139		0.002	0.232		0.027	0.092		0.003	0.017
Q23.17	A	0.005	0.02		0.092	0.252		0.022	0.109		0.039	0.117		0.006	0.021		0.003	0.013		<0.001	0.003		0.0015	1.2962		0.014	0.04		0.002	0.004
Q461.e2	A	0.03	0.09		0.435	1.29		0.091	0.361		0.109	0.317		>50	>50		>50	>50		0.089	0.572		0.001	0.08		0.026	0.091		0.003	0.007
Q769.d22	A	0.01	0.04		0.043	0.13		0.008	0.055		0.014	0.055		>50	>50		>50	>50		0.002	0.018		>50	>50		0.011	0.052		0.005	0.019
Q259.d2.17	A	0.01	0.05		0.069	0.23		0.006	0.044		0.401	9.408		>50	>50		3.716	>50		0.166	>50		3e-05	0.0003		0.022	0.105		0.004	0.011
Q842.d12	A	<0.01	0.01		0.043	0.108		0.007	0.038		0.011	0.032		>50	>50		0.004	0.022		<0.001	0.002		0.001	0.123		0.007	0.029		0.02	0.073
0330.v4.c3	A	0.041	0.117		0.072	0.188		0.007	0.06		0.028	0.103		0.043	0.122		0.036	0.17		0.002	0.007		0.003	1.04		0.048	0.191		0.003	0.01
0260.v5.c36	A	0.158	0.532		0.718	1.5		0.175	0.568		0.109	0.315		0.164	0.593		0.039	0.142		0.033	0.175		3.28	>50		0.074	0.192		0.035	0.0695
191955_A11	A (T/F)	>50	>50		0.98	7.14		1.081	6.989		0.025	0.061		>50	>50		>50	>50		0.001	0.021		<0.0003	0.006		2.149	>30		0.005	0.026
191084 B7-19	A (T/F)	0.07	0.23		0.168	0.567		0.01	0.028		0.02	0.07		0.032	0.128		0.019	0.101		<0.001	0.007		<0.0003	<0.0003		0.008	0.06		0.003	0.013
9004SS_A3_4	A (T/F)	0.07	0.18		0.505	1.75		0.051	0.148		0.081	0.253		0.011	0.03		0.001	0.007		<0.001	0.002		<0.0003	0.003		0.014	0.071		0.03	0.155
6405.v4.c34	D	0.209	0.539		2.592	9.076		0.359	0.983		0.178	0.634		0.039	0.111		0.026	0.098		>50	>50		>25	>25		0.066	0.178		0.023	0.138
57128.vrc15	D	0.633	2.113		>25	>25		1.257	4.495		1.337	6.284		0.41	3.136		0.945	10.182		0.028	0.12		0.265	19.79		0.092	0.393		0.0004	0.002
93UG065.ec3	D	3.349	12.101		9.197	>25		1.355	4.837		1.185	6.153		>50	>50		>50	>50		1.553	5.815		>25	>25		0.329	2.307		0.0001	0.001
A08483M1.vrc9	D	0.046	0.131		0.733	4.118		0.08	0.297		0.081	0.307		19.533	>50		>50	>50		0.002	0.008		<0.0004	0.001		0.026	0.092		0.003	0.009
E08364M4.ec3	D	0.446	2.352		20.446	>25		3.315	13.084		0.519	3.584		0.001	0.007		0.002	0.01		0.035	0.117		<0.0004	0.001		0.061	0.212		0.002	0.008
NKU3006.ec1	D	0.108	0.368		0.758	2.768		0.397	1.405		0.218	1.132		>50	>50		>50	>50		>50	>50		>25	>25		0.066	0.288		0.001	0.003
A03349M1.vrc4a	D	0.847	3.373		4.766	20.982		1.435	5.05		0.703	2.663		0.191	3.154		0.078	0.739		0.054	0.191		0.017	0.35		0.113	0.387		<0.0001	0.001
P940_2_c3	D	>50	>50		>25	>25		>25	>25		>50	>50		0.046	0.135		>50	>50		0.168	0.848		<0.0004	0.01		7.787	>25		0.002	0.007
P1741_a2	D	0.313	1.051		2.183	5.83		0.534	1.393		0.427	1.481		0.887	4.167		4.345	42.293		1.312	38.623		>25	>25		0.091	0.242		0.001	0.004
191727_F6	D	0.015	0.041		0.177	0.634		0.039	0.087		0.016	0.048		14.64	>50		>50	>50		>50	>50		0.001	0.006		0.054	0.154		0.003	0.006
190049	D (T/F)	0.26	1.323		0.413	1.802		0.074	0.255		0.058	0.205		>50	>50		>50	>50		42.033	>50		0.001	0.357		0.109	0.49		0.0003	0.001
191647	D (T/F)	0.011	0.042		9.534	>25		0.021	0.056		0.031	0.117		0.025	0.094		0.572	6.923		>50	>50		>25	>25		0.023	0.077		0.002	0.005
191859	D (T/F)	0.355	1.3		2.123	7.926		1.232	5.881		0.477	1.748		0.277	0.776		3.513	26.198		4.337	42.074		>25	>25		0.06	0.281		0.026	0.095
191882	D (T/F)	0.008	0.022		11.315	>25		0.064	0.176		0.029	0.083		0.239	0.835		1.498	14.808		4.261	>50		>25	>25		0.024	0.115		0.004	0.009
9009SA_A4_2	D	0.135	0.496		>25	>25		0.398	1.697		0.154	0.567		0.524	1.785		0.845	3.958		3.269	12.468		0.136	2.061		0.066	0.247		0.002	0.005
3016.v5.c45	D	1.38	>30		0.308	0.817		0.015	0.106		0.015	0.059		>50	>50		>50	>50		>50	>50		0.0002	0.005		0.146	1.983		0.001	0.004
A07412M1.vrc12	D	0.02	0.1		0.28	1.08		0.019	0.074		0.043	0.159		<0.001	0.048		0.018	0.128		0.032	0.127		0.002	0.034		0.017	0.088		0.0002	0.003
231965.c01	D	0.05	0.22		0.278	1.26		0.014	0.111		0.064	0.225		>50	>50		>50	>50		0.025	1.28		>50	>50		0.032	0.218		<0.0001	0.005
231966.c02	D	0.29	2.37		0.109	0.523		0.028	0.101		0.052	0.194		>50	>50		>50	>50		0.001	0.004		<0.0003	<0.0003		0.025	0.243		<0.0001	0.001
191821_E6_1	D	0.09	0.51		1.57	5.66		0.04	0.143		0.192	0.678		>50	>50		>50	>50		0.128	0.761		0.003	0.049		0.033	0.152		<0.0001	<0.0001
* (T/F): Transmitted / Founder Virus
